# Supplementary material for: Uptake of methodological advances for synthesis of continuous and time-to-event outcomes would maximize use of the evidence base
Source: J Clin Epidemiol. 2020 Aug;124:94–105. doi: 10.1016/j.jclinepi.2020.05.010 (PMC7435685; doi:10.1016/j.jclinepi.2020.05.010)
Supplement: Data Profile [file mmc1.xml]

<?xml version="1.0" encoding="UTF-8" standalone="no"?><data:data><datasets><author>suzanne.freeman@le.ac.uk</author><type>0</type><dataset><value>1</value><reason>Data will be made available on request</reason><comments/></dataset></datasets></data:data>
